# Supplementary material for: Phosphoenolpyruvate Carboxylase Identified as a Key Enzyme in Erythrocytic Plasmodium falciparum Carbon Metabolism
Source: PLoS Pathog. 2014 Jan 16;10(1):e1003876. doi: 10.1371/journal.ppat.1003876 (PMC3894211; doi:10.1371/journal.ppat.1003876)
Supplement: Table S2 — Peak areas of selected metabolites after labelling infected RBC (90% parasitaemia) with 13C-U-L-glucose. Parasitaemia was 90%, labelling was performed for 28 h before RBC and D10-parasitised RBC were harvested and metabolites extracted. Shown are the peak areas calculated from the negative ionisation mode obtained by LC-MS. The data represent three biological replicates. (XLS) [file ppat.1003876.s008.xls]

## Sheet: expt16_curated_peaks
11 mM 13C6 GLUCOSE LABELLING
90% PARASITEMIA, 1% HEMATOCRIT
28 HOURS LABELLING
Peak area calculated from the negative mode ionisation data
Metabolite: PEP
Formula: C3H5O6P
RT: 17.85-22.17
	Mass Range (Negative mode)	RBC-1	RBC-2	RBC-3	D10-1	D10-2		Mean RBC	RBC Std dev	Mean D10	D10 std dev
PEP 0	166.9747-166.9757	0	0	0	0	0		0	0	0	0
PEP 1	167.978-167.979	0	0	0	0	0		0	0	0	0
PEP 2	168.9814-168.9824	0	0	0	0	0		0	0	0	0
PEP 3	169.9847-169.9857	372.576	538.224	737.544	23215.6	25680.6		549.448	149.208	12013.3	11202.3
Metabolite: LACTATE
Formula: C3H6O3
RT: 9.50-11.19
	Mass Range (Negative mode)	RBC-1	RBC-2	RBC-3	D10-1	D10-2		Mean RBC	RBC Std dev	Mean D10	D10 std dev
Lactate 0	89.024-89.025	0	0	0	0	0		0	0	0	0
Lactate 1	90.0273-90.0283	3118.18	2856.98	3179.51	2512.28	2068.58		3051.56	139.845	2290.43	221.854
Lactate 2	91.0307-91.0317	3686.33	957.53	2528.77	742.153	28.4598		2390.88	1118.29	385.306	356.846
Lactate 3	92.034-92.035	10470.4	3671.97	185630	39933.8	34308.3		66590.8	84219.2	37121.1	2812.78
Metabolite: MALATE
Formula: C4H6O5
RT: 16.63-17.12
	Mass Range (Negative mode)	RBC-1	RBC-2	RBC-3	D10-1	D10-2		Mean RBC	RBC Std dev	Mean D10	D10 std dev
Malate 0	133.0138-133.0148	431064	111642	710981	3.31445e+06	3.09507e+06		417896	244856	3.20476e+06	109687
Malate 1	134.0172-134.0182	17617	5305.55	35015.9	153530	140078		19312.8	12188.3	146804	6726.07
Malate 2	135.0205-135.0215	0	0	0	18116.9	23103.2		0	0	20610	2493.14
Malate 3	136.0239-136.0249	0	0	0	465069	484736		0	0	474902	9833.7
Malate 4	137.0272-137.0282	0	0	0	8205.03	3820.98		0	0	6013	2192.02
Metabolite: FUMARATE
Formula: C4H4O4
RT: 16.41-17.28
	Mass Range (Negative mode)	RBC-1	RBC-2	RBC-3	D10-1	D10-2		Mean RBC	RBC Std dev	Mean D10	D10 std dev
Fumarate 0	115.0032-115.0042	40769.6	54289.6	80386.4	812520	557829		58481.8	16442.9	685174	127346
Fumarate 1	116.0066-116.0076	1299.26	1527.14	1963.58	28229.1	16282.4		1596.66	275.625	22255.7	5973.34
Fumarate 2	117.0099-117.0109	0	0	0	1193.03	50.2481		0	0	621.638	571.39
Fumarate 3	118.0133-118.0143	0	0	0	77799.8	63464.1		0	0	70631.9	7167.84
Fumarate 4	119.0167-119.0177	0	0	0	0	0		0	0	0	0
Metabolite: CITRATE
Formula: C6H8O7
RT: 18.55-19.31
	Mass Range (Negative mode)	RBC-1	RBC-2	RBC-3	D10-1	D10-2		Mean RBC	RBC Std dev	Mean D10	D10 std dev
Citrate 0	191.0193-191.0203	647978	112593	180088	473658	434612		313553	238074	454135	19523.2
Citrate 1	192.0226-192.0236	35500	7467.26	9402.33	28890.6	26318.4		17456.5	12783.1	27604.5	1286.07
Citrate 2	193.026-193.027	0	0	0	69498.3	78472.8		0	0	73985.5	4487.25
Citrate 3	194.0293-194.0303	0	0	0	2660.68	3769.7		0	0	3215.19	554.513
Citrate 4	195.0327-195.0337	0	0	0	2670.26	6219.31		0	0	4444.78	1774.52
Citrate 5	196.0361-196.0371	0	0	0	58618.8	73506.7		0	0	66062.7	7443.99
Citrate 6	197.0394-197.0404	0	0	0	5550.08	6292.36		0	0	5921.22	371.138
Metabolite: ASPARTATE
Formula: C4H7NO4
RT: 15.51-16.00
	Mass Range (Negative mode)	RBC-1	RBC-2	RBC-3	D10-1	D10-2		Mean RBC	RBC Std dev	Mean D10	D10 std dev
Aspartate 0	132.0298-132.0308	1.1382e+06	534624	725739	1.49116e+06	1.15977e+06		799520	251869	1.32547e+06	165695
Aspartate 1	133.0331-133.0341	19432.3	15796.1	17069.6	33791.9	46069.4		17432.7	1506.54	39930.7	6138.77
Aspartate 2	134.0365-134.0375	0	0	0	9198.52	11854.4		0	0	10526.4	1327.92
Aspartate 3	135.0398-135.0408	0	0	0	207951	181769		0	0	194860	13090.8
Aspartate 4	136.0432-136.0442	0	0	0	15657.4	11986.1		0	0	13821.7	1835.69
Metabolite: SEDOHEPTULOSE-7-P
Formula:C7H15O10P
RT: 16.81-17.18
	Mass Range (Negative mode)	RBC-1	RBC-2	RBC-3	D10-1	D10-2		Mean RBC	RBC Std dev	Mean D10	D10 std dev
Sedoheptulose7P 0	289.0326-289.0336	0	0	0	0	0		0	0	0	0
Sedoheptulose7P 1	290.0359-290.0369	0	0	0	0	0		0	0	0	0
Sedoheptulose7P 2	291.0393-291.0403	0	0	0	0	0		0	0	0	0
Sedoheptulose7P 3	292.0426-292.0436	0	0	0	0	0		0	0	0	0
Sedoheptulose7P 4	293.046-293.047	0	0	0	0	0		0	0	0	0
Sedoheptulose7P 5	294.0493-294.0503	0	0	0	0	0		0	0	0	0
Sedoheptulose7P 6	295.0527-295.0537	0	0	0	1575.8	0		0	0	787.901	787.901
Sedoheptulose7P 7	296.056-296.057	0	0	0	29490.5	0		0	0	14745.2	14745.2
Metabolite: RIBULOSE-5-P/RIBOSE-5-P
Formula: C5H11O8P
RT: 16.17-16.74
	Mass Range (Negative mode)	RBC-1	RBC-2	RBC-3	D10-1	D10-2		Mean RBC	RBC Std dev	Mean D10	D10 std dev
Ribulose-5-P/Ribose-5-P 0	229.0114-229.0124	0	0	0	0	0		0	0	0	0
Ribulose-5-P/Ribose-5-P 1	230.0148-230.0158	0	0	0	0	0		0	0	0	0
Ribulose-5-P/Ribose-5-P 2	231.0181-231.0191	0	0	0	0	0		0	0	0	0
Ribulose-5-P/Ribose-5-P 3	232.0215-232.0225	0	0	0	0	0		0	0	0	0
Ribulose-5-P/Ribose-5-P 4	233.0249-233.0259	0	0	0	0	0		0	0	0	0
Ribulose-5-P/Ribose-5-P 5	234.0282-234.0292	4087.63	2346.57	49382	13900.5	11020.8		18605.4	21773.9	12460.7	1439.85
Metabolite: GLYCERALDEHYDE-3-P/DHAP
Formula: C3H7O6P
RT: 16.60-17.09
	Mass Range (Negative mode)	RBC-1	RBC-2	RBC-3	D10-1	D10-2		Mean RBC	RBC Std dev	Mean D10	D10 std dev
Glyceraldehyde-3-P/DHAP 0	168.9903-168.9913	0	0	0	0	0		0	0	0	0
Glyceraldehyde-3-P/DHAP 1	169.9937-169.9947	0	0	0	0	0		0	0	0	0
Glyceraldehyde-3-P/DHAP 2	170.997-170.998	0	0	0	0	0		0	0	0	0
Glyceraldehyde-3-P/DHAP 3	172.0004-172.0014	9465.73	9404.72	1551.05	11918.9	9543.56		6807.17	3716.72	10731.2	1187.65
Metabolite: GLYCEROL-3-P
Formula: C3H9O6P
RT: 15.37-15.85
	Mass Range (Negative mode)	RBC-1	RBC-2	RBC-3	D10-1	D10-2		Mean RBC	RBC Std dev	Mean D10	D10 std dev
Glycerol-3-P 0	171.006-171.007	947.183	1206.36	1480.57	0	0		1211.37	217.783	0	0
Glycerol-3-P 1	172.0093-172.0103	0	0	0	0	0		0	0	0	0
Glycerol-3-P 2	173.0127-173.0137	1825.52	951.262	925.493	0	0		1234.09	418.333	0	0
Glycerol-3-P 3	174.016-174.017	69441.8	65583	56993.3	39206.4	35948.7		64006.1	5202.97	37577.6	1628.87
