# Supplementary material for: Phosphoenolpyruvate Carboxylase Identified as a Key Enzyme in Erythrocytic Plasmodium falciparum Carbon Metabolism
Source: PLoS Pathog. 2014 Jan 16;10(1):e1003876. doi: 10.1371/journal.ppat.1003876 (PMC3894211; doi:10.1371/journal.ppat.1003876)
Supplement: Table S3 — Peak areas of selected metabolites after labelling infected RBC (6% parasitaemia) with 13C-bicarbonate. Parasitaemia was 6%, labelling was performed for 28 h before cells were harvested and metabolites extracted. Shown are the peak areas calculated from the negative ionisation mode obtained by LC-MS. RBC, D10 wild type and D10Δpepc as well as spent media of all three cell types were analysed in this experiment. The data represent three biological replicates. (XLS) [file ppat.1003876.s009.xls]

## Sheet: curated_peaks
0.2% 13C BICARBONATE LABELLING
6% PARASITEMIA, 5% HEMATOCRIT
28 HOURS LABELLING
Peak area calculated from the negative mode ionisation data
Metabolite: MALATE
Formula: C4H6O5
RT: 15.89-16.64
	Mass Range (Negative mode)	RBC-1	RBC-2	RBC-3	D10-1	D10-2	D10-3	ΔPEPC-1	ΔPEPC-2	ΔPEPC-3	mRBC-1	mRBC-2	mRBC-3	mD10-1	mD10-2	mD10-3	mΔPEPC-1	mΔPEPC-2	mΔPEPC-3		Mean RBC	RBC std dev	Mean D10	D10 std dev	Mean ΔPEPC	ΔPEPC std dev	Mean mRBC	mRBC std dev	Mean mD10	mD10 std dev	Mean mΔPEPC	mΔPEPC std dev
Malate 0	133.0138-133.0148	3.84685e+06	3.22531e+06	3.14372e+06	7.15725e+06	6.22516e+06	7.69345e+06	4.88992e+06	4.75481e+06	5.29082e+06	1.90086e+06	1.71838e+06	2.59874e+06	4.61147e+06	4.72036e+06	4.48191e+06	1.85539e+06	2.7008e+06	2.18373e+06		3.40529e+06	313997	7.02529e+06	606646	4.97852e+06	227616	2.07266e+06	379380	4.60458e+06	97468.8	2.24664e+06	347991
Malate 1	134.0172-134.0182	145242	124158	133195	415415	350903	429236	191055	171558	208666	58204.5	56275.4	81312.2	382342	382482	370772	64909.8	87664.6	76378.6		134198	8636.99	398518	34138.6	190426	15155.8	65264	11375.1	378532	5487.23	76317.6	9289.71
Malate 2	135.0205-135.0215	0	0	0	0	0	0	0	0	0	0	0	0	0	0	0	0	0	0		0	0	0	0	0	0	0	0	0	0	0	0
Malate 3	136.0239-136.0249	0	0	0	0	0	0	0	0	0	0	0	0	0	0	0	0	0	0		0	0	0	0	0	0	0	0	0	0	0	0
Malate 4	137.0272-137.0282	0	0	0	0	0	0	0	0	0	0	0	0	0	0	0	0	0	0		0	0	0	0	0	0	0	0	0	0	0	0
--------------------------------------------
Metabolite: FUMARATE
Formula: C4H4O4
RT: 15.95-16.45
	Mass Range (Negative mode)	RBC-1	RBC-2	RBC-3	D10-1	D10-2	D10-3	ΔPEPC-1	ΔPEPC-2	ΔPEPC-3	mRBC-1	mRBC-2	mRBC-3	mD10-1	mD10-2	mD10-3	mΔPEPC-1	mΔPEPC-2	mΔPEPC-3		Mean RBC	RBC std dev	Mean D10	D10 std dev	Mean ΔPEPC	ΔPEPC std dev	Mean mRBC	mRBC std dev	Mean mD10	mD10 std dev	Mean mΔPEPC	mΔPEPC std dev
Fumarate 0	115.0032-115.0042	178000	121006	113348	391875	301229	338784	231087	204627	260069	254369	44886.7	75911	258609	265370	129949	79678.7	112713	92424.7		137451	28842.5	343963	37186.7	231928	22641.7	125055	92311.3	217976	62305.8	94938.7	13602.8
Fumarate 1	116.0066-116.0076	4986.02	4403.45	3733.17	31824.2	27159.6	31951	7005.39	7667.75	7308.12	1911.07	205.748	3477.8	16731.7	15002.7	8651.38	1472.73	1780.17	3234.61		4374.21	511.893	22421	6949.9	7327.09	270.74	1864.87	1336.21	13461.9	3474.03	2162.5	768.414
Fumarate 2	117.0099-117.0109	0	0	0	0	0	0	0	0	0	0	0	0	0	0	0	0	0	0		0	0	0	0	0	0	0	0	0	0	0	0
Fumarate 3	118.0133-118.0143	0	0	0	0	0	0	0	0	0	0	0	0	0	0	0	0	0	0		0	0	0	0	0	0	0	0	0	0	0	0
Fumarate 4	119.0167-119.0177	0	0	0	0	0	0	0	0	0	0	0	0	0	0	0	0	0	0		0	0	0	0	0	0	0	0	0	0	0	0
--------------------------------------------
Metabolite: CITRATE
Formula: C6H8O7
RT: 17.59-18.48
	Mass Range (Negative mode)	RBC-1	RBC-2	RBC-3	D10-1	D10-2	D10-3	ΔPEPC-1	ΔPEPC-2	ΔPEPC-3	mRBC-1	mRBC-2	mRBC-3	mD10-1	mD10-2	mD10-3	mΔPEPC-1	mΔPEPC-2	mΔPEPC-3		Mean RBC	RBC std dev	Mean D10	D10 std dev	Mean ΔPEPC	ΔPEPC std dev	Mean mRBC	mRBC std dev	Mean mD10	mD10 std dev	Mean mΔPEPC	mΔPEPC std dev
Citrate 0	191.0193-191.0203	814053	1.55878e+06	2.10722e+06	1.80336e+06	1.5447e+06	1.51091e+06	1.49358e+06	1.65631e+06	2.12803e+06	7.00155e+06	3.94476e+06	4.86842e+06	6.81109e+06	3.84661e+06	3.78183e+06	4.52569e+06	5.31904e+06	5.27903e+06		1.49335e+06	529956	1.61966e+06	130629	1.75931e+06	269059	5.27158e+06	1.28007e+06	4.81318e+06	1.41299e+06	5.04125e+06	364922
Citrate 1	192.0226-192.0236	37429.8	76992.4	114448	116063	100533	90660.2	76296.8	83878.2	108783	292910	166800	256952	389220	109071	140635	197011	274043	259849		76290.1	31446.5	102419	10456	89652.6	13876.6	238888	53045.5	212975	125288	243634	33472.8
Citrate 2	193.026-193.027	0	0	0	0	0	0	0	0	0	0	0	0	0	0	0	0	0	0		0	0	0	0	0	0	0	0	0	0	0	0
Citrate 3	194.0293-194.0303	0	0	0	0	0	0	0	0	0	0	0	0	0	0	0	0	0	0		0	0	0	0	0	0	0	0	0	0	0	0
Citrate 4	195.0327-195.0337	0	0	0	0	0	0	0	0	0	0	0	0	0	0	0	0	0	0		0	0	0	0	0	0	0	0	0	0	0	0
Citrate 5	196.0361-196.0371	0	0	0	0	0	0	0	0	0	0	0	0	0	0	0	0	0	0		0	0	0	0	0	0	0	0	0	0	0	0
Citrate 6	197.0394-197.0404	0	0	0	0	0	0	0	0	0	0	0	0	0	0	0	0	0	0		0	0	0	0	0	0	0	0	0	0	0	0
--------------------------------------------
Metabolite: ASPARTATE
Formula: C4H7NO4
RT: 14.57-15.40
	Mass Range (Negative mode)	RBC-1	RBC-2	RBC-3	D10-1	D10-2	D10-3	ΔPEPC-1	ΔPEPC-2	ΔPEPC-3	mRBC-1	mRBC-2	mRBC-3	mD10-1	mD10-2	mD10-3	mΔPEPC-1	mΔPEPC-2	mΔPEPC-3		Mean RBC	RBC std dev	Mean D10	D10 std dev	Mean ΔPEPC	ΔPEPC std dev	Mean mRBC	mRBC std dev	Mean mD10	mD10 std dev	Mean mΔPEPC	mΔPEPC std dev
Aspartate 0	132.0298-132.0308	1.05031e+07	9.66323e+06	8.44393e+06	8.81454e+06	7.92738e+06	8.04161e+06	8.56007e+06	8.77453e+06	8.64734e+06	2.55815e+07	2.13432e+07	2.1555e+07	2.39747e+07	2.58182e+07	2.12869e+07	1.74183e+07	2.21639e+07	2.36339e+07		9.53676e+06	845400	8.26117e+06	394057	8.66065e+06	88058	2.28265e+07	1.94995e+06	2.36933e+07	1.86054e+06	2.1072e+07	2.65235e+06
Aspartate 1	133.0331-133.0341	373796	365951	318549	362584	318801	342895	308391	310538	320253	956052	835022	794127	907385	1.03372e+06	860538	618624	845483	908339		352765	24405.8	341427	17904.4	313061	5160.77	861734	68751.3	933881	73141.7	790815	124432
Aspartate 2	134.0365-134.0375	0	0	0	0	0	0	0	0	0	0	0	0	0	0	0	0	0	0		0	0	0	0	0	0	0	0	0	0	0	0
Aspartate 3	135.0398-135.0408	0	0	0	0	0	0	0	0	0	0	0	0	0	0	0	0	0	0		0	0	0	0	0	0	0	0	0	0	0	0
Aspartate 4	136.0432-136.0442	0	0	0	0	0	0	0	0	0	0	0	0	0	0	0	0	0	0		0	0	0	0	0	0	0	0	0	0	0	0
