# Supplementary material for: Phosphoenolpyruvate Carboxylase Identified as a Key Enzyme in Erythrocytic Plasmodium falciparum Carbon Metabolism
Source: PLoS Pathog. 2014 Jan 16;10(1):e1003876. doi: 10.1371/journal.ppat.1003876 (PMC3894211; doi:10.1371/journal.ppat.1003876)
Supplement: Table S4 — Peak areas of selected metabolites after labelling infected RBC (90% parasitaemia) with 13C-bicarbonate. Parasitaemia was 90%, labelling was performed for 28 h before RBC and D10-parasitised RBC were harvested and metabolites extracted. Shown are the peak areas calculated from the negative ionisation mode obtained by LC-MS. The data represent three biological replicates. (XLS) [file ppat.1003876.s010.xls]

## Sheet: curated_peaks
0.2% 13C BICARBONATE LABELLING
90% PARASITEMIA, 1 % HEMATOCRIT
28 HOURS LABELLING
Peak area calculated from the negative mode ionisation data
Metabolite: MALATE
Formula: C4H6O5
RT: 15.97-16.50
	Mass Range (Negative mode)	RBC-1	RBC-2	RBC-3	D10-1	D10-2	D10-3		Mean RBC	RBC std dev	Mean D10	D10 std dev
Malate 0	133.0138-133.0148	493888	401977	359129	1.08777e+06	1.13371e+06	981869		418331	56217.2	1.06778e+06	63580.3
Malate 1	134.0172-134.0182	16332.3	13419.8	12741.8	134950	169334	148346		14164.7	1557.58	150877	14150.8
Malate 2	135.0205-135.0215	0	0	0	413.881	2226.62	1686.39		0	0	1442.3	759.911
Malate 3	136.0239-136.0249	0	0	0	0	0	0		0	0	0	0
Malate 4	137.0272-137.0282	0	0	0	0	0	0		0	0	0	0
--------------------------------------------
Metabolite: FUMARATE
Formula: C4H4O4
RT: 15.97-16.50
	Mass Range (Negative mode)	RBC-1	RBC-2	RBC-3	D10-1	D10-2	D10-3		Mean RBC	RBC std dev	Mean D10	D10 std dev
Fumarate 0	115.0032-115.0042	15524.3	15205.2	13185.1	42107.4	43761.4	37940.7		14638.2	1035.75	41269.8	2448.96
Fumarate 1	116.0066-116.0076	0	0	0	3466.72	5011.44	4600.65		0	0	4359.6	653.256
Fumarate 2	117.0099-117.0109	0	0	0	0	0	0		0	0	0	0
Fumarate 3	118.0133-118.0143	0	0	0	0	0	0		0	0	0	0
Fumarate 4	119.0167-119.0177	0	0	0	0	0	0		0	0	0	0
--------------------------------------------											#DIV/0!	#DIV/0!
Metabolite: CITRATE
Formula: C6H8O7
RT: 17.89-18.66
	Mass Range (Negative mode)	RBC-1	RBC-2	RBC-3	D10-1	D10-2	D10-3		Mean RBC	RBC std dev	Mean D10	D10 std dev
Citrate 0	191.0193-191.0203	1.61773e+06	1.85754e+06	1.70939e+06	894267	1.0989e+06	1.05663e+06		1.72822e+06	98802.9	1.0166e+06	88206.6
Citrate 1	192.0226-192.0236	89728.7	100665	93461.5	47885.3	68844.9	64264.1		94618.3	4538.86	60331.4	8997.23
Citrate 2	193.026-193.027	0	0	0	0	0	0		0	0	0	0
Citrate 3	194.0293-194.0303	0	0	0	0	0	0		0	0	0	0
Citrate 4	195.0327-195.0337	0	0	0	0	0	0		0	0	0	0
Citrate 5	196.0361-196.0371	0	0	0	0	0	0		0	0	0	0
Citrate 6	197.0394-197.0404	0	0	0	0	0	0		0	0	0	0
--------------------------------------------
Metabolite: ASPARTATE
Formula: C4H7NO4
RT: 14.78-15.45
	Mass Range (Negative mode)	RBC-1	RBC-2	RBC-3	D10-1	D10-2	D10-3		Mean RBC	RBC std dev	Mean D10	D10 std dev
Aspartate 0	132.0298-132.0308	1.49839e+06	1.05717e+06	1.27568e+06	296428	525054	560153		1.27708e+06	180129	460545	116929
Aspartate 1	133.0331-133.0341	47852.4	29574.6	42365.9	30882.3	55157.9	63547.5		39931	7657.93	49862.6	13851.2
Aspartate 2	134.0365-134.0375	0	0	0	0	88.6603	0		0	0	29.5534	41.7949
Aspartate 3	135.0398-135.0408	0	0	0	0	0	0		0	0	0	0
Aspartate 4	136.0432-136.0442	0	0	0	0	0	0		0	0	0	0
