# Supplementary material for: Phosphoenolpyruvate Carboxylase Identified as a Key Enzyme in Erythrocytic Plasmodium falciparum Carbon Metabolism
Source: PLoS Pathog. 2014 Jan 16;10(1):e1003876. doi: 10.1371/journal.ppat.1003876 (PMC3894211; doi:10.1371/journal.ppat.1003876)
Supplement: Table S5 — Peak areas of selected metabolites after labelling infected RBC (6% parasitaemia) with 13C, 15N-U-glutamine. Parasitaemia was 6%, labelling was performed for 28 h before cells were harvested and metabolites extracted. Shown are the peak areas calculated from the negative ionisation mode obtained by LC-MS. RBC, D10 wild type and D10Δpepc as well as spent media of all three cell types were analysed in this experiment. The data represent three biological replicates. (XLSX) [file ppat.1003876.s011.xlsx]

## Sheet: Sheet1
2mM 13C5,15N2 GLUTAMINE LABELLING
6% PARASITEMIA, 5% HEMATOCRIT
28 HOURS LABELLING
Peak area calculated from the negative mode ionisation data
Metabolite: KETOGLUTARATE
Formula: C5H6O5
RT: 15.91-16.34
	Mass Range (Negative Mode)	RBC-1	RBC-2	RBC-3	D10-1	D10-2	D10-3	ΔPEPC-1	ΔPEPC-2	ΔPEPC-3	mRBC-1	mRBC-2	mRBC-3	mD10-1	mD10-2	mD10-3	mΔPEPC-1	mΔPEPC-2	mΔPEPC-3		Mean RBC	RBC std dev	Mean D10	D10 std dev	Mean ΔPEPC	ΔPEPC std dev	Mean mRBC	mRBC std dev	Mean mD10	mD10 std dev	Mean mΔPEPC	mΔPEPC std dev
Ketoglutarate 0	145.0138-145.0148	16784.9	14656.2	21786.7	2.92594e+06	721795	318855	934232	363907	277414	14162.2	17525.6	11014	145616	685441	2909.46	135546	57368.6	139267		17742.6	2988.76	1.3222e+06	1.14589e+06	525185	291388	14233.9	2658.8	277989	293944	110727	37760.7
Ketoglutarate 1	146.0172-146.0182	0	0	995.59	141667	33072.4	13366	45009.3	13515.6	11221.7	0	0	0	441.073	28131.8	0	4646.91	1466.05	3176.44		331.863	469.326	62701.7	56413.3	23248.9	15415.4	0	0	9524.3	13158.7	3096.47	1299.81
Ketoglutarate 2	147.0205-147.0215	0	0	0	0	0	0	0	0	0	0	0	0	0	0	0	0	0	0		0	0	0	0	0	0	0	0	0	0	0	0
Ketoglutarate 3	148.0239-148.0249	0	0	0	1248.37	433.369	0	0	0	0	0	0	0	0	0	0	0	0	0		0	0	560.581	517.524	0	0	0	0	0	0	0	0
Ketoglutarate 4	149.0272-149.0282	0	0	0	153011	31727.6	14023	51989.2	15789.5	11159.3	0	0	0	1828.24	30289.8	0	1118.27	315.055	3701.74		0	0	66254	61771	26312.7	18254.2	0	0	10706	13867.9	1711.69	1444.88
Ketoglutarate 5	150.0306-150.0316	11857.2	5094.3	16771.7	3.85956e+06	906260	415377	1.25288e+06	481335	394202	0	0	0	202478	953313	783.45	141276	53864.5	154663		11241.1	4787.13	1.72706e+06	1.52116e+06	709473	385892	0	0	385525	409844	116601	44696.9
Metabolite: SUCCINATE
Formula: C4H6O4
RT: 15.50-15.79
	Mass Range (Negative mode)	RBC-1	RBC-2	RBC-3	D10-1	D10-2	D10-3	ΔPEPC-1	ΔPEPC-2	ΔPEPC-3	mRBC-1	mRBC-2	mRBC-3	mD10-1	mD10-2	mD10-3	mΔPEPC-1	mΔPEPC-2	mΔPEPC-3		Mean RBC	RBC std dev	Mean D10	D10 std dev	Mean ΔPEPC	ΔPEPC std dev	Mean mRBC	mRBC std dev	Mean mD10	mD10 std dev	Mean mΔPEPC	mΔPEPC std dev
Succinate 0	117.0189-117.0199	3167.6	2272.72	8723.69	41669.5	22032.8	2422.79	35883.7	12917.2	755.536	3116.57	10741.6	17522.8	5427.89	5067.61	317.36	1830.62	7530.3	8502.18		4721.34	2853.58	22041.7	16022.4	16518.8	14565.4	10460.3	5884.67	3604.29	2328.86	5954.37	2942.8
Succinate 1	118.0222-118.0232	389.736	868.249	642.724	3524	435.546	329.394	1640.23	306.248	0	2561.63	1481.56	1079.83	726.387	1434.68	360.141	575.605	722.466	596.905		633.57	195.459	1429.65	1481.57	648.826	712.091	1707.67	625.713	840.402	446.024	631.659	64.7969
Succinate 2	119.0256-119.0266	0	0	0	0	0	0	0	0	0	0	0	0	0	0	0	0	0	0		0	0	0	0	0	0	0	0	0	0	0	0
Succinate 3	120.0289-120.0299	0	0	0	0	0	0	0	0	0	0	0	0	0	0	0	0	0	0		0	0	0	0	0	0	0	0	0	0	0	0
Succinate 4	121.0323-121.0333	0	0	0	18467.5	10800.1	593.426	7722.84	808.571	0	0	0	0	0	1786.34	0	0	0	84.4925		0	0	9953.65	7321.54	2843.8	3465.75	0	0	595.447	842.09	28.1642	39.8301
Metabolite: FUMARATE
Formula: C4H4O4
RT: 16.34-17.04
	Mass Range (Negative mode)	RBC-1	RBC-2	RBC-3	D10-1	D10-2	D10-3	ΔPEPC-1	ΔPEPC-2	ΔPEPC-3	mRBC-1	mRBC-2	mRBC-3	mD10-1	mD10-2	mD10-3	mΔPEPC-1	mΔPEPC-2	mΔPEPC-3		Mean RBC	RBC std dev	Mean D10	D10 std dev	Mean ΔPEPC	ΔPEPC std dev	Mean mRBC	mRBC std dev	Mean mD10	mD10 std dev	Mean mΔPEPC	mΔPEPC std dev
Fumarate 0	115.0032-115.0042	101812	92300.2	139243	954135	334276	107351	660292	202897	155801	59481.2	30597.8	13298.4	170800	144676	22035.8	28683	63660	34258.2		111118	20262.5	465254	357889	339663	227533	34459.1	19050.7	112504	64853.5	42200.4	15344
Fumarate 1	116.0066-116.0076	2485.85	708.98	3180.11	30740.9	6845.62	2065.61	16236.5	4854.37	2733.11	334.95	114.533	0	4653.77	2329.94	0	50.1575	672.274	341.952		2124.98	1040.61	13217.4	12543.7	7941.34	5929.17	149.828	139.002	2327.9	1899.9	354.794	254.14
Fumarate 2	117.0099-117.0109	0	0	0	0	0	0	0	0	0	0	0	0	0	0	0	0	0	0		0	0	0	0	0	0	0	0	0	0	0	0
Fumarate 3	118.0133-118.0143	0	0	0	42303.6	9705.38	1986.61	18209.2	3271.43	1716.94	0	0	0	0	0	0	0	0	0		0	0	17998.5	17472.8	7732.54	7435.28	0	0	0	0	0	0
Fumarate 4	119.0167-119.0177	0	0	0	25131.2	4896.97	917.01	1271.38	0	0	0	0	0	0	36.7853	0	0	0	0		0	0	10315.1	10601.9	423.793	599.333	0	0	12.2618	17.3408	0	0
Metabolite: MALATE
Formula: C4H6O5
RT: 16.34-17.10
	Mass Range (Negative mode)	RBC-1	RBC-2	RBC-3	D10-1	D10-2	D10-3	ΔPEPC-1	ΔPEPC-2	ΔPEPC-3	mRBC-1	mRBC-2	mRBC-3	mD10-1	mD10-2	mD10-3	mΔPEPC-1	mΔPEPC-2	mΔPEPC-3		Mean RBC	RBC std dev	Mean D10	D10 std dev	Mean ΔPEPC	ΔPEPC std dev	Mean mRBC	mRBC std dev	Mean mD10	mD10 std dev	Mean mΔPEPC	mΔPEPC std dev
Malate 0	133.0138-133.0148	1.88817e+06	1.76428e+06	2.65669e+06	1.34923e+07	4.94497e+06	2.08405e+06	9.78279e+06	3.65956e+06	2.79775e+06	680130	296083	247098	2.61381e+06	1.86321e+06	443645	518869	1.2163e+06	468370		2.10305e+06	394737	6.84045e+06	4.84642e+06	5.41337e+06	3.10962e+06	407770	193623	1.64022e+06	899886	734514	341300
Malate 1	134.0172-134.0182	62593.8	63863.2	97101.6	576269	195796	71793.1	412910	129080	101620	22833.6	9543.89	8406.37	98383.2	59505.1	15184.3	16791	41549.2	14794.8		74519.5	15976.3	281286	214640	214537	140718	13594.6	6549.45	57690.9	33990	24378.3	12169
Malate 2	135.0205-135.0215	0	0	107.672	22163.7	3991.48	0	7757.89	585.183	360.58	0	0	0	0	0	0	0	0	0		35.8907	50.7571	8718.38	9645.89	2901.22	3435.41	0	0	0	0	0	0
Malate 3	136.0239-136.0249	17749.1	7860.16	21412	805027	296755	95770.7	416413	137937	97964.4	0	0	0	17428.6	9807.66	1296.16	0	618.833	0		15673.8	5723.85	399184	298474	217438	141640	0	0	9510.8	6589.37	206.278	291.721
Malate 4	137.0272-137.0282	1555.55	2625.91	1034.55	539824	168908	52925.1	83160.9	19903.2	17583.2	0	0	0	41157.3	20994	5489.96	1125.48	3622.69	0		1738.67	662.446	253886	207659	40215.8	30381.6	0	0	22547.1	14602.5	1582.72	1513.88
Metabolite: GLUTAMATE
Formula: C5H9NO4
RT: 14.89-15.38
	Mass Range (Negative mode)	RBC-1	RBC-2	RBC-3	D10-1	D10-2	D10-3	ΔPEPC-1	ΔPEPC-2	ΔPEPC-3	mRBC-1	mRBC-2	mRBC-3	mD10-1	mD10-2	mD10-3	mΔPEPC-1	mΔPEPC-2	mΔPEPC-3		Mean RBC	RBC std dev	Mean D10	D10 std dev	Mean ΔPEPC	ΔPEPC std dev	Mean mRBC	mRBC std dev	Mean mD10	mD10 std dev	Mean mΔPEPC	mΔPEPC std dev													STD5	STD6	STD7
Glutamate 0N, 0C	146.0454-146.0464	6.08378e+06	7.12095e+06	8.08005e+06	6.18284e+06	4.16183e+06	3.09242e+06	1.0089e+07	5.21036e+06	5.94704e+06	1.84215e+07	1.30984e+07	6.8602e+06	260616	1.26615e+07	6278.63	7.29921e+06	6.75973e+06	8.72537e+06		7.09493e+06	815180	4.47903e+06	1.28144e+06	7.08214e+06	2.14735e+06	1.27934e+07	4.72479e+06	4.30946e+06	5.90669e+06	7.59477e+06	829235
Glutamate 0N, 1C	147.0488-147.0498	316098	287346	333945	306301	198564	129422	528997	267025	294694	783279	548190	347172	0	543427	0	297177	284074	394515		312463	19196.9	211429	72781.1	363572	117517	559547	178221	181142	256174	325255	49265.3
Glutamate 0N, 2C	148.0521-148.0531	0	0	0	0	0	0	0	0	0	0	0	0	0	0	0	0	0	0		0	0	0	0	0	0	0	0	0	0	0	0
Glutamate 0N, 3C	149.0555-149.0565	0	0	0	0	0	0	0	0	0	0	0	0	0	0	0	0	0	0		0	0	0	0	0	0	0	0	0	0	0	0
Glutamate 0N, 4C	150.0589-150.0599	53296.5	53455.6	67222.9	153976	99318.2	57645	190630	90259.3	80038.8	0	0	0	0	2659.54	0	0	0	0		57991.7	6527.79	103646	39445.8	120309	49898.9	0	0	886.513	1253.72	0	0
Glutamate 0N, 5C	151.0622-151.0632	1.58429e+06	1.83875e+06	2.08746e+06	3.95137e+06	2.65902e+06	1.99188e+06	4.81562e+06	2.51081e+06	2.78876e+06	0	0	0	0	282909	0	60149.9	31920	53604.1		1.83683e+06	205425	2.86742e+06	813417	3.37173e+06	1.02727e+06	0	0	94302.9	133364	48558	12064.6
Glutamate 1N, 0C	147.0425-147.0435	1.09153e+06	1.27336e+06	1.17019e+06	2.10859e+06	1.44386e+06	949250	2.99746e+06	1.52813e+06	1.74737e+06	7281.87	23310.1	3532.66	0	163334	0	49961.1	43822	72086		1.17836e+06	74456.4	1.50056e+06	474992	2.09099e+06	647192	11374.9	8577.17	54444.6	76996.3	55289.7	12138.3
Glutamate 1N, 1C	148.0458-148.0468	42748.9	48595.6	42670.6	75721.4	47395.4	29209.7	137441	56873.5	49338.5	0	0	0	0	0	0	0	0	0		44671.7	2774.82	50775.5	19138.1	81217.8	39874.9	0	0	0	0	0	0
Glutamate 1N, 2C	149.0492-149.0502	0	0	0	0	0	0	0	0	0	0	0	0	0	0	0	0	0	0		0	0	0	0	0	0	0	0	0	0	0	0
Glutamate 1N, 3C	150.0525-150.0535	0	0	0	0	0	0	0	0	0	0	0	0	0	0	0	0	0	0		0	0	0	0	0	0	0	0	0	0	0	0
Glutamate 1N, 4C	151.0559-151.0569	335777	317595	371217	192456	126564	86930.2	338418	162579	158643	0	0	0	0	5522.91	0	0	0	436.663		341530	22266	135317	43523.2	219880	83834.3	0	0	1840.97	2603.53	145.554	205.845
Glutamate 1N, 5C	152.0592-152.0602	7.92631e+06	9.15831e+06	1.05497e+07	4.88756e+06	3.22958e+06	2.46693e+06	8.07789e+06	4.20245e+06	4.72098e+06	30306.5	17643.7	0	0	221845	0	42618.1	0	32137		9.21143e+06	1.07164e+06	3.52802e+06	1.0105e+06	5.66711e+06	1.71777e+06	15983.4	12428.2	73948.3	104579	24918.4	18132
Metabolite: GLUTAMINE
Formula: C5H10N2O3
RT: 15.16-15.55
	Mass Range (Negative mode)	RBC-1	RBC-2	RBC-3	D10-1	D10-2	D10-3	ΔPEPC-1	ΔPEPC-2	ΔPEPC-3	mRBC-1	mRBC-2	mRBC-3	mD10-1	mD10-2	mD10-3	mΔPEPC-1	mΔPEPC-2	mΔPEPC-3		Mean RBC	RBC std dev	Mean D10	D10 std dev	Mean ΔPEPC	ΔPEPC std dev	Mean mRBC	mRBC std dev	Mean mD10	mD10 std dev	Mean mΔPEPC	mΔPEPC std dev
Glutamine 0N, 0C	145.0614-145.0624	119819	124642	137312	401140	97150.3	103152	309333	184394	186027	49438.1	31890.4	2449.31	1253.39	91246.4	764.718	35547.2	14157	50699.1		127257	7377.22	200481	141908	226584	58515.6	27925.9	19386.8	31088.2	42538.8	33467.8	14990.5
Glutamine 0N, 1C	146.0648-146.0658	0	0	0	4848.39	0	1213.73	1406.51	676.56	552.34	0	0	0	0	0	0	0	0	0		0	0	2020.71	2059.95	878.472	376.811	0	0	0	0	0	0
Glutamine 0N, 2C	147.0681-147.0691	0	0	0	0	0	0	0	0	0	0	0	0	0	0	0	0	0	0		0	0	0	0	0	0	0	0	0	0	0	0
Glutamine 0N, 3C	148.0715-148.0725	0	0	0	0	0	0	0	0	0	0	0	0	0	0	0	0	0	0		0	0	0	0	0	0	0	0	0	0	0	0
Glutamine 0N, 4C	149.0748-149.0758	0	0	0	0	0	0	0	0	0	0	0	0	0	0	0	0	0	0		0	0	0	0	0	0	0	0	0	0	0	0
Glutamine 0N, 5C	150.0782-150.0792	2030.99	4824.48	2037.56	21981.1	2554.53	3716.96	14456.5	10065.4	2641.66	0	0	0	0	0	0	0	0	0		2964.35	1315.32	9417.53	8896.45	9054.52	4876.07	0	0	0	0	0	0
Glutamine 1N, 0C	146.0585-146.0595	34339.1	14866.4	26126.2	36323	19994.3	5346.62	42777	19631.1	16641.1	0	0	0	0	0	0	0	0	0		25110.6	7982.11	20554.6	12652.3	26349.7	11679.8	0	0	0	0	0	0
Glutamine 1N, 1C	147.0618-147.0628	0	0	0	0	0	0	0	0	0	0	0	0	0	0	0	0	0	0		0	0	0	0	0	0	0	0	0	0	0	0
Glutamine 1N, 2C	148.0652-148.0662	0	0	0	0	0	0	0	0	0	0	0	0	0	0	0	0	0	0		0	0	0	0	0	0	0	0	0	0	0	0
Glutamine 1N, 3C	149.0685-149.0695	0	0	0	0	0	0	0	0	0	0	0	0	0	0	0	0	0	0		0	0	0	0	0	0	0	0	0	0	0	0
Glutamine 1N, 4C	150.0719-150.0729	1268.63	305.391	1530.05	3773.95	1194.48	618.677	2684.99	1722.02	1052.77	32300.4	27283.6	1557.4	0	18771.1	0	4542.38	1008.71	17762.5		1034.69	526.622	1862.37	1371.98	1819.93	669.938	20380.5	13466.6	6257.03	8848.78	7771.18	7210.68
Glutamine 1N, 5C	151.0752-151.0762	72748.5	109991	137262	253022	65147.8	46250	242936	139090	128980	871773	605268	94775.1	2283.89	661233	2521.03	350581	289746	562847		106667	26442.3	121473	93338.2	170335	51502.1	523939	322379	222013	310576	401058	117067
Glutamine 2N, 0C	147.0555-147.0565	10578.9	8413.49	12550	12310.7	7179.81	2221.14	21322	10707	6905.5	0	0	0	0	0	0	0	0	0		10514.1	1689.34	7237.21	4119.24	12978.2	6100.68	0	0	0	0	0	0
Glutamine 2N, 1C	148.0588-148.0598	0	0	0	0	0	0	0	0	0	0	0	0	0	0	0	0	0	0		0	0	0	0	0	0	0	0	0	0	0	0
Glutamine 2N, 2C	149.0622-149.0632	0	0	0	0	0	0	0	0	0	0	0	0	0	0	0	0	0	0		0	0	0	0	0	0	0	0	0	0	0	0
Glutamine 2N, 3C	150.0656-150.0666	0	0	0	0	0	0	0	0	0	0	0	0	0	0	0	0	0	0		0	0	0	0	0	0	0	0	0	0	0	0
Glutamine 2N, 4C	151.0689-151.0699	72669.6	116664	136831	299982	88824.9	57223.6	264842	140967	133666	1.59475e+06	1.08904e+06	209469	4757.16	1.16529e+06	3000.33	623810	519264	1.04967e+06		108721	26788.9	148677	107764	179825	60189.8	964421	572363	391016	547495	730914	229398
Glutamine 2N, 5C	152.0723-152.0733	2.85721e+06	2.77209e+06	3.23061e+06	6.86339e+06	1.97833e+06	1.52254e+06	6.04829e+06	3.41471e+06	3.53154e+06	3.51821e+07	2.45653e+07	5.04993e+06	148885	2.53751e+07	31699.4	1.39514e+07	1.17074e+07	2.32521e+07		2.9533e+06	199140	3.45475e+06	2.41744e+06	4.33152e+06	1.21488e+06	2.15991e+07	1.24789e+07	8.51856e+06	1.19195e+07	1.63037e+07	4.99796e+06
Metabolite: ALANINE
Formula: C3H7NO2
RT: 14.75-15.30
	Mass Range (Positive mode)	RBC-1	RBC-2	RBC-3	D10-1	D10-2	D10-3	ΔPEPC-1	ΔPEPC-2	ΔPEPC-3	mRBC-1	mRBC-2	mRBC-3	mD10-1	mD10-2	mD10-3	mΔPEPC-1	mΔPEPC-2	mΔPEPC-3		Mean RBC	RBC std dev	Mean D10	D10 std dev	Mean ΔPEPC	ΔPEPC std dev	Mean mRBC	mRBC std dev	Mean mD10	mD10 std dev	Mean mΔPEPC	mΔPEPC std dev
Alanine 0N, 0C	90.0545-90.0555	9.62176e+06	1.46784e+06	1.35701e+06	4.53726e+06	1.68996e+06	1.7065e+06	4.979e+06	4.53301e+06	6.45169e+06	433358	3.10013e+06	19146.7	984068	1.27428e+06	1.5351e+06	479850	347064	179498		4.14887e+06	3.87018e+06	2.64457e+06	1.33835e+06	5.32123e+06	819830	1.18421e+06	1.36527e+06	1.26448e+06	225064	335471	122892
Alanine 0N, 1C	91.0579-91.0589	229986	28328.8	33863.6	109748	35390.2	36462.7	124555	93792	150505	0	70010.4	0	19637.3	23571.3	24231.3	8729.72	6551.54	3591.88		97392.8	93784.8	60533.7	34802.7	122951	23180.9	23336.8	33003.2	22480	2028.01	6291.05	2105.59
Alanine 0N, 2C	92.0612-92.0622	0	0	0	0	0	0	0	0	0	0	0	0	0	0	0	0	0	0		0	0	0	0	0	0	0	0	0	0	0	0
Alanine 0N, 3C	93.0646-93.0656	0	0	0	0	0	0	0	0	0	0	0	0	0	0	0	0	0	0		0	0	0	0	0	0	0	0	0	0	0	0
Alanine 1N, 0C	91.0515-91.0525	775476	296714	99977	499957	204047	163492	33097.9	28902	31161.3	3336.56	88094.9	0	30678.1	36135.8	31099.4	15238.9	5143.73	3567.15		390723	283670	289165	149969	31053.7	1714.66	30477.1	40764.6	32637.8	2479.49	7983.26	5170.72
Alanine 1N, 1C	92.0549-92.0559	0	0	0	0	0	0	0	0	0	0	0	0	0	0	0	0	0	0		0	0	0	0	0	0	0	0	0	0	0	0
Alanine 1N, 2C	93.0583-93.0593	0	0	0	0	0	0	0	0	0	0	0	0	0	0	0	0	0	0		0	0	0	0	0	0	0	0	0	0	0	0
Alanine 1N, 3C	94.0616-94.0626	0	0	0	0	0	0	0	0	0	0	0	0	0	0	0	0	0	0
