# Supplementary material for: Phosphoenolpyruvate Carboxylase Identified as a Key Enzyme in Erythrocytic Plasmodium falciparum Carbon Metabolism
Source: PLoS Pathog. 2014 Jan 16;10(1):e1003876. doi: 10.1371/journal.ppat.1003876 (PMC3894211; doi:10.1371/journal.ppat.1003876)
Supplement: Table S6 — Peak areas of selected metabolites after labelling infected RBC (90% parasitaemia) with 13C, 15N-U-glutamine. Parasitaemia was 90%, labelling was performed for 28 h before RBC and D10-parasitised RBC were harvested and metabolites extracted. Shown are the peak areas calculated from the negative ionisation mode obtained by LC-MS. The data represent three biological replicates. (XLSX) [file ppat.1003876.s012.xlsx]

## Sheet: Sheet1
2mM 13C5,15N2 GLUTAMINE LABELLING
90% PARASITEMIA, 1% HEMATOCRIT
28 HOURS LABELLING
Peak area calculated from the negative mode ionisation data
Metabolite: KETOGLUTARATE
Formula: C5H6O5
RT: 15.54-16.08
	Mass Range (Negative Mode)	RBC-1	RBC-2	RBC-3	D10-1	D10-2	mRBC-1	mRBC-2	mRBC-3	mD10-1	mD10-2	mD10-3		Mean RBC	RBC std dev	Mean D10	D10 std dev	Mean mRBC	mRBC std dev	Mean mD10	mD10 std dev
Ketoglutarate 0	145.0138-145.0148	2173.81	2204.71	1901.31	184590	162962	36294.4	42526	41951.1	1.17514e+06	1.08527e+06	1.2374e+06		2093.28	136.328	173776	10814.1	40257.2	2811.94	1.16594e+06	62444.4
Ketoglutarate 1	146.0172-146.0182	0	0	0	6398.08	6712.73	0	0	0	43592.9	32255	50518		0	0	6555.41	157.329	0	0	42122	7528.05
Ketoglutarate 2	147.0205-147.0215	0	0	0	0	0	0	0	0	0	0	0		0	0	0	0	0	0	0	0
Ketoglutarate 3	148.0239-148.0249	0	0	0	0	0	0	0	0	0	0	0		0	0	0	0	0	0	0	0
Ketoglutarate 4	149.0272-149.0282	0	0	0	6868.64	6492.57	0	0	0	35698.1	26861.4	39792.7		0	0	6680.6	188.036	0	0	34117.4	5396.21
Ketoglutarate 5	150.0306-150.0316	0	0	0	239473	215421	0	0	0	1.24184e+06	1.19169e+06	1.35266e+06		0	0	227447	12026.1	0	0	1.26206e+06	67251.9
Metabolite: SUCCINATE
Formula: C4H6O4
RT: 14.93-15.70
	Mass Range (Negative mode)	RBC-1	RBC-2	RBC-3	D10-1	D10-2	mRBC-1	mRBC-2	mRBC-3	mD10-1	mD10-2	mD10-3		Mean RBC	RBC std dev	Mean D10	D10 std dev	Mean mRBC	mRBC std dev	Mean mD10	mD10 std dev
Succinate 0	117.0189-117.0199	22235.5	27453.8	50362.8	49171.4	34285.1	63158.2	48306.1	40325	110402	87704.9	71701.4		33350.7	12216.6	41728.2	7443.15	50596.4	9461.26	89936.1	15878
Succinate 1	118.0222-118.0232	186.867	156.087	1920.2	1009.12	685.933	1729.9	3045	1719.06	3807.13	1646.66	2925.41		754.383	824.45	847.526	161.593	2164.65	622.518	2793.07	886.962
Succinate 2	119.0256-119.0266	0	0	0	0	0	0	0	0	0	0	0		0	0	0	0	0	0	0	0
Succinate 3	120.0289-120.0299	0	0	0	18.9222	0	0	0	0	0	0	0		0	0	9.46108	9.46108	0	0	0	0
Succinate 4	121.0323-121.0333	7385.15	4042.87	5116.87	35858.2	29457.1	14638	5661.74	5110.81	33137	29060.7	17048.3		5514.97	1393.22	32657.7	3200.52	8470.18	4367.09	26415.3	6829.35
Metabolite: FUMARATE
Formula: C4H4O4
RT: 15.92-16.53
	Mass Range (Negative mode)	RBC-1	RBC-2	RBC-3	D10-1	D10-2	mRBC-1	mRBC-2	mRBC-3	mD10-1	mD10-2	mD10-3		Mean RBC	RBC std dev	Mean D10	D10 std dev	Mean mRBC	mRBC std dev	Mean mD10	mD10 std dev
Fumarate 0	115.0032-115.0042	21921.1	16014.9	16693.7	53644.6	52553.5	62035.1	69006.4	69716.5	331981	322813	327565		18209.9	2638.84	53099	545.523	66919.4	3465.84	327453	3743.7
Fumarate 1	116.0066-116.0076	134.104	21.074	237.953	289.033	259.706	207.846	574.515	347.749	5976.63	7212.72	7501.08		131.044	88.5669	274.369	14.6637	376.704	151.086	6896.81	661.23
Fumarate 2	117.0099-117.0109	0	0	0	0	0	0	0	0	0	0	0		0	0	0	0	0	0	0	0
Fumarate 3	118.0133-118.0143	0	0	0	0	0	0	0	0	39.8482	408.188	0		0	0	0	0	0	0	149.346	183.751
Fumarate 4	119.0167-119.0177	0	0	0	294.44	675.887	0	0	0	0	0	0		0	0	485.164	190.723	0	0	0	0
Metabolite: MALATE
Formula: C4H6O5
RT: 15.92-16.53
	Mass Range (Negative mode)	RBC-1	RBC-2	RBC-3	D10-1	D10-2	mRBC-1	mRBC-2	mRBC-3	mD10-1	mD10-2	mD10-3		Mean RBC	RBC std dev	Mean D10	D10 std dev	Mean mRBC	mRBC std dev	Mean mD10	mD10 std dev
Malate 0	133.0138-133.0148	581548	537570	579842	1.4655e+06	1.29359e+06	781034	866423	817034	4.56499e+06	4.64414e+06	4.69911e+06		566320	20341.3	1.37955e+06	85955.9	821497	35002.5	4.63608e+06	55051.2
Malate 1	134.0172-134.0182	19858.7	17497.4	16483.9	44454.3	44984.3	18012.9	18279.7	9800.87	148866	156134	154962		17946.7	1413.88	44719.3	264.996	15364.5	3935.58	153321	3186.07
Malate 2	135.0205-135.0215	0	0	0	0	0	0	0	0	0	0	0		0	0	0	0	0	0	0	0
Malate 3	136.0239-136.0249	0	0	0	1239.71	0	0	0	0	18935.4	26967.9	21896.8		0	0	619.856	619.856	0	0	22600	3316.76
Malate 4	137.0272-137.0282	386.825	274.805	452.924	65569.5	64590.9	0	122.73	0	8011.28	17774.4	9618.03		371.518	73.5179	65080.2	489.292	40.9102	57.8557	11801.2	4274.29
Metabolite: GLUTAMATE
Formula: C5H9NO4
RT: 14.39-15.01
	Mass Range (Negative mode)	RBC-1	RBC-2	RBC-3	D10-1	D10-2	mRBC-1	mRBC-2	mRBC-3	mD10-1	mD10-2	mD10-3		Mean RBC	RBC std dev	Mean D10	D10 std dev	Mean mRBC	mRBC std dev	Mean mD10	mD10 std dev
Glutamate 0N, 0C	146.0454-146.0464	3.23615e+06	2.71824e+06	2.7012e+06	411789	413494	2.25841e+07	2.63289e+07	2.70064e+07	2.69992e+07	2.21913e+07	2.63896e+07		2.8852e+06	248262	412641	852.301	2.53065e+07	1.94476e+06	2.51934e+07	2.1373e+06
Glutamate 0N, 1C	147.0488-147.0498	146244	120297	128029	10817.8	13641.5	940185	1.28253e+06	1.2335e+06	1.21354e+06	1.05718e+06	1.22464e+06		131523	10877	12229.7	1411.86	1.15207e+06	151158	1.16512e+06	76459.3
Glutamate 0N, 2C	148.0521-148.0531	0	0	0	0	0	0	0	0	0	0	0		0	0	0	0	0	0	0	0
Glutamate 0N, 3C	149.0555-149.0565	0	0	0	0	0	0	0	0	0	0	0		0	0	0	0	0	0	0	0
Glutamate 0N, 4C	150.0589-150.0599	9374.57	7705.97	10797.3	9058.99	12905.7	0	0	0	9975.9	5086.7	13407.7		9292.6	1263.35	10982.3	1923.35	0	0	9490.09	3414.35
Glutamate 0N, 5C	151.0622-151.0632	431549	363393	356491	406602	391843	0	0	0	585922	457642	492588		383811	33873	399223	7379.47	0	0	512051	54148
Glutamate 1N, 0C	147.0425-147.0435	299574	260114	256062	136870	134655	38327.2	18186	29669.2	321703	245729	292086		271917	19626.7	135763	1107.33	28727.5	8249.54	286506	31266.2
Glutamate 1N, 1C	148.0458-148.0468	11700.2	9659.23	6506.22	3140.56	3465.3	0	0	0	0	0	0		9288.54	2136.57	3302.93	162.369	0	0	0	0
Glutamate 1N, 2C	149.0492-149.0502	0	0	0	0	0	0	0	0	0	0	0		0	0	0	0	0	0	0	0
Glutamate 1N, 3C	150.0525-150.0535	0	0	0	0	0	0	0	0	0	0	0		0	0	0	0	0	0	0	0
Glutamate 1N, 4C	151.0559-151.0569	84632.1	85017.1	84387.9	4221.76	5903.46	0	0	0	3535.71	6908.65	1753.85		84679	258.993	5062.61	840.846	0	0	4066.07	2137.59
Glutamate 1N, 5C	152.0592-152.0602	2.93391e+06	2.41193e+06	2.45172e+06	217253	209861	1869.58	2845.46	0	129191	69665.7	57236.4		2.59919e+06	237240	213557	3696.14	1571.68	1180.6	85364.3	31402.6
Metabolite: GLUTAMINE
Formula: C5H10N2O3
RT: 14.63-15.18
	Mass Range (Negative mode)	RBC-1	RBC-2	RBC-3	D10-1	D10-2	mRBC-1	mRBC-2	mRBC-3	mD10-1	mD10-2	mD10-3		Mean RBC	RBC std dev	Mean D10	D10 std dev	Mean mRBC	mRBC std dev	Mean mD10	mD10 std dev
Glutamine 0N, 0C	145.0614-145.0624	29536.1	30263.3	33074.2	3943.4	5531.04	57907.1	79287	32289.6	142751	138876	123456		30957.9	1525.62	4737.22	793.817	56494.6	19212.6	135027	8334.02
Glutamine 0N, 1C	146.0648-146.0658	0	0	0	0	0	0	0	0	0	0	0		0	0	0	0	0	0	0	0
Glutamine 0N, 2C	147.0681-147.0691	0	0	0	0	0	0	0	0	0	0	0		0	0	0	0	0	0	0	0
Glutamine 0N, 3C	148.0715-148.0725	0	0	0	0	0	0	0	0	0	0	0		0	0	0	0	0	0	0	0
Glutamine 0N, 4C	149.0748-149.0758	0	0	0	0	0	0	0	0	0	0	0		0	0	0	0	0	0	0	0
Glutamine 0N, 5C	150.0782-150.0792	0	0	0	0	0	0	0	0	0	0	0		0	0	0	0	0	0	0	0
Glutamine 1N, 0C	146.0585-146.0595	0	0	0	0	0	0	0	0	0	0	0		0	27.8903	0	0	0	0	0	0
Glutamine 1N, 1C	147.0618-147.0628	0	0	0	0	0	0	0	0	0	0	0		0	0	0	0	0	0	0	0
Glutamine 1N, 2C	148.0652-148.0662	0	0	0	0	0	0	0	0	0	0	0		0	0	0	0	0	0	0	0
Glutamine 1N, 3C	149.0685-149.0695	0	0	0	0	0	0	0	0	0	0	0		0	0	0	0	0	0	0	0
Glutamine 1N, 4C	150.0719-150.0729	0	0	0	0	0	25313.8	15615.7	20622	23229.4	18341.7	4116.21		0	0	0	0	20517.2	3959.92	15229.1	8107.38
Glutamine 1N, 5C	151.0752-151.0762	6776.12	7371.42	6573.44	0	0	242689	28884.6	165256	751413	307392	423874		6906.99	338.661	0	0	145610	88383.7	494226	187973
Glutamine 2N, 0C	147.0555-147.0565	0	0	0	0	0	0	0	0	0	0	0		0	0	0	0	0	0	0	0
Glutamine 2N, 1C	148.0588-148.0598	0	0	0	0	0	0	0	0	0	0	0		0	0	0	0	0	0	0	0
Glutamine 2N, 2C	149.0622-149.0632	0	0	0	0	0	0	0	0	0	0	0		0	0	0	0	0	0	0	0
Glutamine 2N, 3C	150.0656-150.0666	0	0	0	0	0	3966.03	9175.89	13315.9	1876.92	3908.08	12169.1		0	0	0	0	8819.29	3825.41	5984.71	4450.97
Glutamine 2N, 4C	151.0689-151.0699	7498.64	17281.7	9743.32	0	0	0	35484.4	14805.4	754588	0	115716		11507.9	4184.26	0	0	16763.3	14552.4	290102	331822
Glutamine 2N, 5C	152.0723-152.0733	371132	393476	11349	9846.15	20083.4	0	0	0	1.49117e+06	0	0		258652	175108	14964.8	5118.62	0	0	497055	702942
Metabolite: ALANINE
Formula: C3H7NO2
RT: 14.42-14.87
	Mass Range (Positive mode)	RBC-1	RBC-2	RBC-3	D10-1	D10-2	mRBC-1	mRBC-2	mRBC-3	mD10-1	mD10-2	mD10-3
Alanine 0N, 0C	90.0545-90.0555	302644	141414	315504	52333.9	25220.9	204536	209261	167409	2.16243e+06	2.23131e+06	2.28719e+06		253187	79210.2	38777.4	13556.5	193735	18715.2	2.22698e+06	51021.6
Alanine 0N, 1C	91.0579-91.0589	5103.47	1977.55	4139.55	399.629	386.784	1805.14	1487.92	1068.06	41878	42009.7	42534.1		3740.19	1307.02	393.207	6.42255	1453.7	301.881	42140.6	283.385
Alanine 0N, 2C	92.0612-92.0622	0	0	0	0	0	0	0	0	0	0	0
Alanine 0N, 3C	93.0646-93.0656	0	0	0	0	0	0	0	0	0	0	0
Alanine 1N, 0C	91.0515-91.0525	0	0	0	1195.12	1025.22	0	0	0	55763.7	68015.7	60985.3		261.561	103.926	1110.17	84.9543	364.553	65.9342	61588.2	5019.96
Alanine 1N, 1C	92.0549-92.0559	0	0	0	0	0	0	0	0	0	0	0		0	0	0	0	0	0	0	0
Alanine 1N, 2C	93.0583-93.0593	0	0	0	0	0	0	0	0	0	0	0
Alanine 1N, 3C	94.0616-94.0626	0	0	0	0	0	0	0	0	0	0	0
