# Supplementary material for: Phosphoenolpyruvate Carboxylase Identified as a Key Enzyme in Erythrocytic Plasmodium falciparum Carbon Metabolism
Source: PLoS Pathog. 2014 Jan 16;10(1):e1003876. doi: 10.1371/journal.ppat.1003876 (PMC3894211; doi:10.1371/journal.ppat.1003876)
Supplement: Table S7 — Peak areas of pyrimidine biosynthesis intermediates and purines after labelling infected RBC (6% parasitaemia) with 13C-bicarbonate or 13C, 15N-U-glutamine. Parasitaemia was 6%, labelling was performed for 28 h before cells were harvested and metabolites extracted. Shown are the peak areas calculated from the negative ionisation mode obtained by LC-MS. In both experiments, labelled and unlabelled datasets were generated and analysed by LC-MS. The data represent D10 (D10 unlabelled), D10-Lab (D10 labelled with heavy isotope metabolites), PEPCKO (D10Δpepc (unlabelled), and PEPCKO-Lab (D10Δpepc labelled with heavy isotope metabolites). The data represent three biological replicates. (XLSX) [file ppat.1003876.s013.xlsx]

## Sheet: Sheet1
0.2% 13C BICARBONATE LABELLING
6% PARASITEMIA, 5% HEMATOCRIT
28 HOURS LABELLING
Peak intensities from the negative mode ionisation data
Metabolite: Carbamoyl-aspartate
Formula: C5H8N2O5
RT: 16.64-17.14	Mass Range (Negative mode)	D10-1	D10-2	D10-3	D10 Lab-1	D10 Lab-2	D10 Lab-3	PEPCKO-1	PEPCKO-2	PEPCKO-3	PEPCKO Lab-1	PEPCKO Lab-2	PEPCKO Lab-3
Carbamoyl aspartate 0	175.0356-175.0366	101000	106000	113000	75300	51500	64200	74700	68500	81600	47900	56000	51700
Carbamoyl aspartate 1	176.039-176.04	4710	4310	4660	26300	20300	23000	3240	3460	3340	18100	21600	18600
Carbamoyl aspartate 2	177.0423-177.0433	0	0	0	1890	585	1550	0	0	0	0	840	668
Total		105710	110310	117660	103490	72385	88750	77940	71960	84940	66000	78440	70968
Metabolite: Orotate
Formula: C5H4N2O4
RT: 10.12-10.63	Mass Range (Negative mode)	D10-1	D10-2	D10-3	D10 Lab-1	D10 Lab-2	D10 Lab-3	PEPCKO-1	PEPCKO-2	PEPCKO-3	PEPCKO Lab-1	PEPCKO Lab-2	PEPCKO Lab-3
Orotate 0	155.0094-155.0104	11100	10700	11500	6510	5570	6390	4710	4060	4530	3160	3190	5160
Orotate 1	156.0127-156.0137	0	0	0	1910	2030	1730	0	0	0	0	0	0
Orotate 2	157.0161-157.0171	0	0	0	0	0	0	0	0	0	0	0	0
Total		11100	10700	11500	8420	7600	8120	4710	4060	4530	3160	3190	5160
Metabolite: Dihydroorotate
Formula: C5H6N2O4
RT: 11.80-12.17	Mass Range (Negative mode)	D10-1	D10-2	D10-3	D10 Lab-1	D10 Lab-2	D10 Lab-3	PEPCKO-1	PEPCKO-2	PEPCKO-3	PEPCKO Lab-1	PEPCKO Lab-2	PEPCKO Lab-3
Dihydroorotate 0	157.025-157.026	8830	8290	9560	6780	6420	5070	7730	7500	6640	4270	5060	3970
Dihydroorotate 1	158.0284-158.0294	356	0	458	2760	2390	3420	449	0	0	1790	1920	1740
Dihydroorotate 2	159.0317-159.0327	0	0	0	0	0	0	0	0	0	0	0	0
Total		9186	8290	10018	9540	8810	8490	8179	7500	6640	6060	6980	5710
Metabolite: Hypoxanthine
Formula:
RT: 9.89-10.46	Mass Range (Negative mode)	D10-1	D10-2	D10-3	D10 Lab-1	D10 Lab-2	D10 Lab-3	PEPCKO-1	PEPCKO-2	PEPCKO-3	PEPCKO Lab-1	PEPCKO Lab-2	PEPCKO Lab-3
Hypoxanthine 0	135.0308-135.0318	384000	368000	369000	342000	368000	404000	366000	323000	343000	385000	512000	397000
Hypoxanthine 1	136.0341-136.0351	17500	15700	14200	15100	14900	17700	17900	14600	14800	17800	22700	17200
Hypoxanthine 2	137.0375-137.0385	0	0	0	0	0	0	0	0	0	0	0	0
Total		401500	383700	383200	357100	382900	421700	383900	337600	357800	402800	534700	414200
2 mM 13C,15N-U-GLUTAMINE LABELLING
6% PARASITEMIA, 5% HEMATOCRIT
28 HOURS LABELLING
Peak intensities calculated from the negative mode ionisation data
Metabolite: Carbamoyl-aspartate
Formula: C5H8N2O5
RT: 16.64-17.14	Mass Range (Negative mode)	D10-1	D10-2	D10-3	D10 Lab-1	D10 Lab-2	D10 Lab-3	PEPCKO-1	PEPCKO-2	PEPCKO-3	PEPCKO Lab-1	PEPCKO Lab-2	PEPCKO Lab-3
Carbamoyl aspartate 0	175.0356-175.0366	42600	38600	36300	17400	3000	1150	48400	84100	18300	15500	4100	2370
Carbamoyl aspartate 1	176.039-176.04	2110	2050	1840	0	0	0	1940	4070	669	0	0	0
Carbamoyl aspartate 2	177.0423-177.0433	0	0	0	0	0	0	0	0	0	0	0	0
Carbamoyl aspartate 3	178.0457-178.0467	0	0	0	1020	0	0	0	0	0	0	0	0
Carbamoyl aspartate 4	179.049-179.05	0	0	0	0	0	0	0	0	0	0	0	0
Carbamoyl aspartate 5	180.0524-180.0534	0	0	0	0	0	0	0	0	0	0	0	0
Carbamoyl aspartate N1 0	176.0326-176.0336	0	0	0	126000	24100	6460	0	0	0	132000	28400	20500
Carbamoyl aspartate N1 1	177.036-177.037	0	0	0	5400	845	0	0	0	0	6480	1400	884
Carbamoyl aspartate N1 2	178.0393-178.0403	0	0	0	0	0	0	0	0	0	0	0	0
Carbamoyl aspartate N1 3	179.0427-179.0437	0	0	0	10400	1770	679	0	0	0	2180	0	0
Carbamoyl aspartate N1 4	180.0461-180.0471	0	0	0	670	0	0	0	0	0	0	0	0
Carbamoyl aspartate N1 5	181.0494-181.0504	0	0	0	0	489	0	0	0	0	0	0	0
Carbamoyl aspartate N2 0	177.0297-177.0307	0	0	0	65400	11800	4140	0	0	0	46700	11200	8370
Carbamoyl aspartate N2 1	178.033-178.034	0	0	0	33100	619	0	0	0	0	2210	430	359
Carbamoyl aspartate N2 2	179.0364-179.0374	0	0	0	0	0	0	0	0	0	0	0	0
Carbamoyl aspartate N2 3	180.0397-180.0407	0	0	0	6640	1300	0	0	0	0	2040	0	0
Carbamoyl aspartate N2 4	181.0431-181.0441	0	0	0	0	0	0	0	0	0	0	0	0
Carbamoyl aspartate N2 5	182.0464-182.0474	0	0	0	0	0	0	0	0	0	0	0	0
Total		44710	40650	38140	266030	43923	12429	50340	88170	18969	207110	45530	32483
Metabolite: Orotate
Formula: C5H4N2O4
RT: 10.12-10.63	Mass Range (Negative mode)	D10-1	D10-2	D10-3	D10 Lab-1	D10 Lab-2	D10 Lab-3	PEPCKO-1	PEPCKO-2	PEPCKO-3	PEPCKO Lab-1	PEPCKO Lab-2	PEPCKO Lab-3
Orotate 0	155.0094-155.0104	17300	15100	14700	2850	1210	1260	11600	21400	11600	4790	3190	2670
Orotate 1	156.0127-156.0137	876	0	0	0	0	0	0	1200	0	0	0	0
Orotate 2	157.0161-157.0171	0	0	0	0	0	0	0	0	0	0	0	0
Orotate 3	158.0194-158.0204	0	0	0	0	0	0	0	0	0	0	0	0
Orotate 4	159.0228-159.0238	0	0	0	0	0	0	0	0	0	0	0	0
Orotate 5	160.0262-160.0272	0	0	0	0	0	0	0	0	0	0	0	0
Orotate 15N1 0	156.0064-156.0074	0	0	0	18900	8030	6080	0	0	0	31700	21000	19700
Orotate 15N1 1	157.0098-157.0108	0	0	0	0	0	0	0	0	0	0	1050	0
Orotate 15N1 2	158.0131-158.0141	0	0	0	0	0	0	0	0	0	0	0	0
Orotate 15N1 3	159.0165-159.0175	0	0	0	0	0	0	0	0	0	0	0	0
Orotate 15N1 4	160.0198-160.0208	0	0	0	0	0	0	0	0	0	0	0	0
Orotate 15N1 5	161.0232-161.0242	0	0	0	0	0	0	0	0	0	0	0	0
Orotate 15N2 0	157.0035-157.0045	0	0	0	10000	4120	2870	0	0	0	8460	5400	4960
Orotate 15N2 1	158.0068-158.0078	0	0	0	0	0	0	0	0	0	0	0	0
Orotate 15N2 2	159.0102-159.0112	0	0	0	0	0	0	0	0	0	0	0	0
Orotate 15N2 3	160.0135-160.0145	0	0	0	0	0	0	0	0	0	0	0	0
Orotate 15N2 4	161.0169-161.0179	0	0	0	0	0	0	0	0	0	0	0	0
Orotate 15N2 5	162.0202-162.0212	0	0	0	0	0	0	0	0	0	0	0	0
Total		18176	15100	14700	21750	1210	1260	11600	22600	11600	36490	3190	2670
Metabolite: Dihydroorotate
Formula: C5H6N2O4
RT: 11.80-12.17	Mass Range (Negative mode)	D10-1	D10-2	D10-3	D10 Lab-1	D10 Lab-2	D10 Lab-3	PEPCKO-1	PEPCKO-2	PEPCKO-3	PEPCKO Lab-1	PEPCKO Lab-2	PEPCKO Lab-3
Dihydroorotate 0	157.025-157.026	32000	29500	30500	4540	0	0	21500	33600	8580	3740	0	0
Dihydroorotate 1	158.0284-158.0294	1520	1530	1470	0	0	0	1110	1880	0	0	0	0
Dihydroorotate 2	159.0317-159.0327	0	0	0	0	0	0	0	0	0	0	0	0
Dihydroorotate 3	160.0351-160.0361	0	0	0	0	0	0	0	0	0	0	0	0
Dihydroorotate 4	161.0385-161.0395	0	0	0	0	0	0	0	0	0	0	0	0
Dihydroorotate 5	162.0418-162.0428	0	0	0	0	0	0	0	0	0	0	0	0
Dihydroorotate 1N15 0	158.0221-158.0231	0	0	0	37800	14300	4610	0	0	0	49800	18200	14900
Dihydroorotate 1N15 1	159.0254-159.0264	0	0	0	1810	823	0	0	0	0	1950	660	872
Dihydroorotate 1N15 2	160.0288-160.0298	0	0	0	0	0	0	0	0	0	0	0	0
Dihydroorotate 1N15 3	161.0321-161.0331	0	0	0	2220	533	0	0	0	0	707	0	0
Dihydroorotate 1N15 4	162.0355-162.0365	0	0	0	0	0	0	0	0	0	0	0	0
Dihydroorotate 1N15 5	163.0388-163.0398	0	0	0	1880	0	0	0	0	0	0	0	888
Dihydroorotate 2N15 0	159.0191-159.0201	0	0	0	18100	8270	2200	0	0	0	17700	6540	5150
Dihydroorotate 2N15 1	160.0225-160.0235	0	0	0	926	0	0	0	0	0	1090	463	0
Dihydroorotate 2N15 2	161.0258-161.0268	0	0	0	0	0	0	0	0	0	0	0	0
Dihydroorotate 2N15 3	162.0292-162.0302	0	0	0	1560	0	0	0	0	0	0	0	0
Dihydroorotate 2N15 4	163.0325-163.0335	0	0	0	0	0	0	0	0	0	0	0	0
Dihydroorotate 2N15 5	164.0359-164.0369	0	0	0	0	0	0	0	0	0	0	0	0
Total		33520	31030	31970	68836	23926	6810	22610	35480	8580	74987	25863	21810
Metabolite: Hypoxanthine
Formula:
RT: 10.14-10.73	Mass Range (Negative mode)	D10-1	D10-2	D10-3	D10 Lab-1	D10 Lab-2	D10 Lab-3	PEPCKO-1	PEPCKO-2	PEPCKO-3	PEPCKO Lab-1	PEPCKO Lab-2	PEPCKO Lab-3
Hypoxanthine 0	135.0308-135.0318	657000	548000	572000	1090000	888000	415000	595000	780000	570000	902000	696000	817000
Hypoxanthine 1	136.0341-136.0351	29600	24000	28400	54600	41000	20100	25300	37500	26900	43700	34500	39400
Total		686600	572000	600400	1144600	929000	435100	620300	817500	596900	945700	730500	856400
